# Supplementary material for: Safety, efficacy and determinants of response of allogeneic CD19-specific CAR-NK cells in CD19+ B cell tumors: a phase 1/2 trial
Source: Nat Med. 2024 Jan 18;30(3):772–84. doi: 10.1038/s41591-023-02785-8 (PMC10957466; doi:10.1038/s41591-023-02785-8)
Supplement: Supplementary file 3 — Statistical source data for Supplementary Figs. 1–3. [file 41591_2023_2785_MOESM3_ESM.zip]

Archive with 6 entries (6 files):
- SourceData_SupFig1.xlsx
- __MACOSX/._SourceData_SupFig1.xlsx
- SourceData_SupFig2.xlsx
- __MACOSX/._SourceData_SupFig2.xlsx
- SourceData_SupFig3.xlsx
- __MACOSX/._SourceData_SupFig3.xlsx
