# Supplementary material for: Safety, efficacy and determinants of response of allogeneic CD19-specific CAR-NK cells in CD19+ B cell tumors: a phase 1/2 trial
Source: Nat Med. 2024 Jan 18;30(3):772–84. doi: 10.1038/s41591-023-02785-8 (PMC10957466; doi:10.1038/s41591-023-02785-8)
Supplement: Supplementary file 3 — Statistical source data for Supplementary Figs. 1–3. [file 41591_2023_2785_MOESM3_ESM.zip › SourceData_SupFig1.xlsx]

## Sheet: a
%NK			%CD8T			%CD4T			%Tgd			%B			%Mo+DC			%pDC
Sub-Cs	Opt-Cs		Sub-Cs	Opt-Cs		Sub-Cs	Opt-Cs		Sub-Cs	Opt-Cs		Sub-Cs	Opt-Cs		Sub-Cs	Opt-Cs		Sub-Cs	Opt-Cs
4.1875	4.7		24.0536	27.9667		50.0536	47.6		1.39286	1.96667		9.91071	9.06667		4.80357	2.23333		0.0535714	0.533333
12.3472	5.83333		7.21271	10.8333		34.4743	43.1833		1.10024	1.98333		16.0147	7.18333		7.82396	20.2167		0.488998	1.13333
8.61667	10.052		4	4.15945		18.5167	12.8827		0.533333	0.519931		19.2167	14.6736		25	11.4385		1.55	1.7331
16.7085	17.2667		3.76884	5.91667		16.8342	30.75		0.376884	1.53333		11.809	13.6333		14.5729	12.1		1.00503	0.283333
	10.4167			9.73333			18.4667			1.21667			15.8667			24.55			0.366667
	10.5583			9.01667			16.8667			0.533333			19.3			19.45			1.7
	11.7333			11.9667			31.0667			0.6			6.86667			14.95			0.683333
	3.35			18.35			46.9167			1.41667			5.3			17.7833			0.466667
	13.0833			5.03333			16.6			1.16667			7.11667			34.3			0.466667

## Sheet: b
%NK			%CD8T			%CD4T			%Tgd			%B			%Mo+DC			%pDC
Sub-Cs	Opt-Cs		Sub-Cs	Opt-Cs		Sub-Cs	Opt-Cs		Sub-Cs	Opt-Cs		Sub-Cs	Opt-Cs		Sub-Cs	Opt-Cs		Sub-Cs	Opt-Cs
6.23873	12.9452		13.9495	10.1503		32.7759	25.1034		0.881234	0.585208		11.5161	13.5809		28.4198	29.2301		0.941318	2.10877
3.4164	11.6934		11.2239	10.4413		38.6355	29.0316		0.351688	0.292841		3.98915	13.4909		34.0434	29.2235		2.67283	0.929011
8.37838	11.4622		5.93594	12.8036		25.6456	32.5272		0.41041	0.690987		12.4525	8.73895		39.8899	26.4607		1.35135	2.18474
9.35995	13.4307		6.86196	5.20866		20.4655	20.8968		0.411316	0.403852		12.6806	8.13917		40.3892	43.9578		3.64165	3.35508
11.7323	14.1678		11.3215	12.2848		29.5361	20.6827		0.591123	0.241668		10.3497	10.1299		29.7265	37.5994		2.45466	0.704864
10.89	11.99		10.41	11.74		25.83	28.59		0.22	1.05		6.57	10.58		36.66	31.2		2.63	0.84
