# Supplementary material for: Safety, efficacy and determinants of response of allogeneic CD19-specific CAR-NK cells in CD19+ B cell tumors: a phase 1/2 trial
Source: Nat Med. 2024 Jan 18;30(3):772–84. doi: 10.1038/s41591-023-02785-8 (PMC10957466; doi:10.1038/s41591-023-02785-8)
Supplement: Supplementary file 3 — Statistical source data for Supplementary Figs. 1–3. [file 41591_2023_2785_MOESM3_ESM.zip › SourceData_SupFig2.xlsx]

## Sheet: b
Sub-Cs	Opt-Cs
38.45	25.8
62.45	11.81
27.9	25.1
63.16	31.47
64.94	20.31
31.8	14.23
