# Supplementary material for: Safety, efficacy and determinants of response of allogeneic CD19-specific CAR-NK cells in CD19+ B cell tumors: a phase 1/2 trial
Source: Nat Med. 2024 Jan 18;30(3):772–84. doi: 10.1038/s41591-023-02785-8 (PMC10957466; doi:10.1038/s41591-023-02785-8)
Supplement: Supplementary file 3 — Statistical source data for Supplementary Figs. 1–3. [file 41591_2023_2785_MOESM3_ESM.zip › SourceData_SupFig3.xlsx]

## Sheet: a
	Opt-Cs			Sub-Cs
EOMES	89.8935	84.7789	89.2149	82.2531	76.1592	81.1972	75.244	86.4118
T-bet	69.2641	64.7297	69.417	52.5135	64.6451	62.3803	62.181	52.6797
GrB	88.3488	94.8779	92.8561	22.6212	50.6075	25	55.2993	16.0784
PFN	62.3243	62.3633	61.4257	25.6732	40.4498	22.8873	36.1692	26.6667
