# Supplementary material for: Safety, efficacy and determinants of response of allogeneic CD19-specific CAR-NK cells in CD19+ B cell tumors: a phase 1/2 trial
Source: Nat Med. 2024 Jan 18;30(3):772–84. doi: 10.1038/s41591-023-02785-8 (PMC10957466; doi:10.1038/s41591-023-02785-8)
Supplement: Supplementary file 4 — Statistical source data. [file 41591_2023_2785_MOESM4_ESM.xlsx]

## Sheet: b
OS Time	All Pts
12	0
12	0
12	0
9.93	0
12	0
12	0
12	0
12	0
12	0
12	0
12	0
12	0
12	0
12	0
12	0
5.27	1
12	0
12	0
12	0
12	0
12	0
12	0
12	0
12	0
12	0
12	0
0.97	1
3.97	1
1.57	1
3.13	1
1.27	1
1.43	1
2.5	1
9.7	1
4.6	1
7.8	1
3.93	1

## Sheet: c
PFS time	All Pts
0.63	1
0.9	1
7.4	1
4.17	1
1.8	1
1.07	1
1.57	1
0.83	1
1.27	1
1.43	1
0.93	1
6.53	1
1.17	1
0.47	1
2.53	1
2.07	1
1.9	1
4.4	1
1.87	1
0.83	1
12	0
6.2	1
2.03	1
0.93	1
1.8	1
2.3	1
12	0
12	0
12	0
12	0
12	0
12	0
12	0
12	0
12	0
12	0
12	0

## Sheet: d
OS Time	Non-responder	Responder
12		0
12		0
12		0
12		0
12		0
12		0
12		0
3.97	1
12		0
12		0
12	0
1.57	1
12	0
1.27	1
1.43	1
9.7		1
12	0
12		0
7.8	1
12		0
12		0
12	0
12	0
12	0
12		0
12		0
12		0
12		0
12	0
9.93		0

## Sheet: e
PFS time	Non-responder	Responder
12		0
12		0
12		0
7.4		1
4.17		1
12		0
12		0
1.8	1
12		0
6.2		1
1.07	1
1.57	1
2.03	1
1.27	1
1.43	1
6.53		1
1.17	1
2.53		1
2.07	1
1.9		1
4.4		1
12	0
12	0
1.87	1
12		0
1.8		1
12		0
12		0
12	0
2.3		1

## Sheet: f
OS Time	Sub-Cs	Opt-Cs
12		0
12		0
12		0
9.93		0
12		0
12		0
12		0
12		0
12		0
12		0
12		0
12		0
12		0
12		0
12		0
5.27		1
12	0
12	0
12	0
12	0
12	0
12	0
12	0
12	0
12	0
12	0
0.97	1
3.97	1
1.57	1
3.13	1
1.27	1
1.43	1
2.5	1
9.7	1
4.6	1
7.8	1
3.93	1

## Sheet: g
PFS time	Sup-Cs	Opt-Cs
0.63	1
0.9	1
7.4	1
4.17	1
1.8	1
1.07	1
1.57	1
0.83	1
1.27	1
1.43	1
0.93	1
6.53	1
1.17	1
0.47	1
2.53	1
2.07	1
1.9	1
4.4	1
1.87	1
0.83	1
12	0
6.2		1
2.03		1
0.93		1
1.8		1
2.3		1
12		0
12		0
12		0
12		0
12		0
12		0
12		0
12		0
12		0
12		0
12		0
