# Supplementary material for: Safety, efficacy and determinants of response of allogeneic CD19-specific CAR-NK cells in CD19+ B cell tumors: a phase 1/2 trial
Source: Nat Med. 2024 Jan 18;30(3):772–84. doi: 10.1038/s41591-023-02785-8 (PMC10957466; doi:10.1038/s41591-023-02785-8)
Supplement: Supplementary file 5 — Statistical source data. [file 41591_2023_2785_MOESM5_ESM.xlsx]

## Sheet: a
	Sub-Cs					Opt-Cs				AUC
TIME	MEAN	SD	N		TIME	MEAN	SD	N		Sub-Cs	Opt-Cs
0	1413	764.816	4		0	1867	565.048	4		61163	18595
0.25	683	409.655	4		0.25	1241.33	511.738	4		97433	31632
0.5	559.667	320.74	4		0.5	1033.67	503.866	4		70880	29213
0.75	419	252.501	4		0.75	848	376.403	4
1	324	183.074	4		1	696	311.827	4
1.25	260	170.432	4		1.25	601.667	309.776	4
1.5	194	133.787	4		1.5	589	320.431	4
1.75	166.667	127.798	4		1.75	564.667	266.556	4
2.08333	1628.67	565.735	4		2.08333	2440	437.654	4
2.33333	1208.67	482.649	4		2.33333	2340	466.463	4
2.58333	932.333	412.735	4		2.58333	2336.67	444.191	4
2.83333	827	465.522	4		2.83333	2504	644.891	4
3.08333	637.333	531.696	4		3.08333	2555	850.517	4
3.33333	367.667	411.991	4		3.33333	2531	962.747	4
3.58333	458.333	295.854	4		3.58333	2605	995.436	4
3.83333	255.333	149.018	4		3.83333	2630.67	1038.57	4
4.16667	3181	702.36	4		4.16667	5512.67	974.633	4
4.41667	3065	2020.66	4		4.41667	4924	756.215	4
4.66667	2530.67	993.419	4		4.66667	4816.33	542.909	4
4.91667	2014.33	966.832	4		4.91667	4892.67	449.157	4
5.16667	1654.33	871.502	4		5.16667	5486.33	770.95	4
5.41667	1354	791.155	4		5.41667	6093	915.487	4
5.66667	1274.67	818.609	4		5.66667	6903	1021.04	4
5.91667	1144	746.466	4		5.91667	7433	1220.02	4
6.16667	1081	735.1	4		6.16667	8282.67	1207.11	4
6.41667	889	696.813	4		6.41667	8609	1187.83	4
6.66667	911.333	739.409	4		6.66667	9133.67	1142.92	4
6.91667	841	646.514	4		6.91667	9432	1164	4
7.08333	2062.67	706.145	4		7.08333	10306.3	387.518	4
7.33333	1911.33	696.742	4		7.33333	10482	702.365	4
7.58333	1297	406.169	4		7.58333	10133.3	861.818	4
7.83333	1071.33	381.504	4		7.83333	10042.7	1025.98	4
8.08333	961.333	415.512	4		8.08333	9959.67	1002.52	4
8.33333	922.667	345.082	4		8.33333	9721.67	879.865	4
8.58333	880.333	299.68	4		8.58333	9510	858.939	4
8.83333	864.667	349.149	4		8.83333	9485	827.48	4
9.16667	3234.67	825.414	4		9.16667	10664.3	905.932	4
9.41667	2319.67	849.001	4		9.41667	10057	1850.03	4
9.66667	2051.67	565.141	4		9.66667	10008	1767	4
9.91667	1483	724.936	4		9.91667	9761	1715.68	4
10.1667	1286.67	610.929	4		10.1667	9654	1706.72	4
10.4167	1023.67	560.102	4		10.4167	9479	1727.76	4
10.6667	906	510.661	4		10.6667	9357	1642.68	4
10.9167	821.667	453.511	4		10.9167	9329.67	1627.28	4
11.0833	3331.67	429.565	4		11.0833	11276.7	1158.08	4
11.3333	2482.67	469.419	4		11.3333	10952	1507.61	4
11.5833	2564	886.007	4		11.5833	10935.3	1666.85	4
11.8333	1891.33	660.57	4		11.8333	10812.7	1614.5	4
12.0833	1540	413.612	4		12.0833	10714.3	1584.87	4
12.3333	1331.67	272.757	4		12.3333	10530.3	1500.67	4
12.5833	1170	465.116	4		12.5833	10720.3	1678.57	4
12.8333	1072	621.38	4		12.8333	10395	1439.25	4
13.0833	929.667	489.561	4		13.0833	10507	1587.22	4
13.3333	806.667	559	4		13.3333	10544.7	1877.86	4
13.5833	681	408.971	4		13.5833	10478	1831.49	4
13.8333	555	404.004	4		13.8333	10337	1817.39	4

## Sheet: b
	Effector PSI				Stimulatory PSI				Chemoattractive PSI
Sub-Cs	26.41	17.33	2.6		20.88	25.18	2.02		15.11	25.16	6.53
Opt-Cs	43.04	56.51	25.87		34.65	21.66	18.98		5.84	5.47	1.25

## Sheet: c
Time	Sup-Cs			Opt-Cs					Sub-Cs			Opt-Cs
1.54223	101.317	93.6899	35.6688	145.113	164.232	150.717		BASAL	60.7359	52.2578	37.9512	113.953	113.9	90.0131
8.37928	100.81	96.6242	55.2877	140.398	165.671	149.06		MAX	131.626	133.763	156.685	301.978	408.542	472.62
15.213	109.43	104.537	108.148	144.611	173.088	151.192
22.15	27.8063	27.2417	28.9829	29.9545	55.3909	47.8881
28.9856	28.2122	28.3449	25.4945	-11.3972	51.4539	41.9304
35.8155	29.3142	28.3381	26.6695	39.8157	49.3242	45.5304
42.7389	213.682	243.108	217.657	555.55	416.617	376.42
49.5719	170.341	173.197	171.974	485.253	420.849	355.904
56.4141	166.666	162.438	171.983	463.31	406.333	342.912
63.2721	30.6057	29.1152	28.2274	45.4887	49.7727	45.0316
70.0362	28.7846	27.5915	25.8345	49.1484	46.6668	39.6882
76.7999	28.708	27.2585	25.0536	47.777	44.3592	37.3439

## Sheet: d
Sub-Cs				Opt-Cs
92.3991	91.9618	58.7717		79.3341	37.1825	87.1131

## Sheet: e
Sub-Cs	Opt-Cs
55.3	78
61.5	71.8
67.5	62.1
71.2	65.1
70.9	58.2

## Sheet: f
TIME	Sub-Cs					Opt-Cs
Day 7	13.68	16.4	6.96	11	15.04	23.6	13.44	17.92	14.12	16.26
Day 14	34.48	43.28	19.76	36.92	43.44	82	39.2	50.32	46.12	63.46
Day 21	61.12	60.72	31.44	54.56	70.56	115.44	71.6	74.32	94.28	94.18

## Sheet: g
	Sub-Cs					Opt-Cs				AUC
TIME	MEAN	SD	N		TIME	MEAN	SD	N		Sub-Cs	Opt-Cs
0	2874.67	636.195	4		0	2220	252.157	4		2501606	1296772
0.333333	1603.67	358.354	4		0.333333	1606	339.152	4		1811768	871235
0.666667	1057.67	290.94	4		0.666667	1222	228.164	4		1304374	1300769
1	610.333	198.203	4		1	843	216.585	4		1847437	1145141
1.33333	427	188.677	4		1.33333	574.333	315.817	4		1479621	507517
1.66667	324.333	101.007	4		1.66667	496.333	205.449	4
2.08333	2847.33	233.68	4		2.08333	2080	199.697	4
2.41667	2259	233.81	4		2.41667	1772	315.625	4
2.75	1873.67	217.684	4		2.75	1487.33	479.548	4
3.08333	1525.33	217.569	4		3.08333	1379.67	292.842	4
3.41667	1285.67	258.252	4		3.41667	1308.33	330.352	4
3.75	1250.67	196.179	4		3.75	1339.33	512.988	4
4.08333	4497	428.459	4		4.08333	2936.33	238.8	4
4.41667	3924.67	265.108	4		4.41667	2514	279.65	4
4.75	3379.67	242.475	4		4.75	2168	168.68	4
5.08333	3085.67	355.362	4		5.08333	1944	83.0723	4
5.41667	2839	503.578	4		5.41667	1892.33	179.567	4
5.83333	3069	533.57	4		5.83333	1882	165.058	4
6.16667	3227.33	578.723	4		6.16667	1844.33	259.571	4
6.5	3602	532.303	4		6.5	1945.67	422.933	4
7.08333	4047.67	723.776	4		7.08333	1998.67	373.299	4
7.33333	7598.33	425.911	4		7.33333	4074.33	73.9211	4
7.66667	6870.33	223.151	4		7.66667	4150	115.295	4
8	6808.33	95.4795	4		8	3747.67	330.543	4
8.33333	6625	569.316	4		8.33333	3374.67	410.1	4
8.66667	6794	514.889	4		8.66667	3219	251.752	4
9	7014.67	577.95	4		9	3183.67	142.286	4
9.33333	8642.33	398.121	4		9.33333	3776.33	877.348	4
9.66667	7330.67	362.663	4		9.66667	3561.67	1196.09	4
10	7399.33	457.596	4		10	3112.67	1319.38	4
10.3333	7709	659.482	4		10.3333	2939.67	1172.56	4
10.6667	8024.33	605.958	4		10.6667	2840.67	1149.12	4
11	8535.33	809.286	4		11	2737.33	1252.53	4
11.4167	10316.7	248.979	4		11.4167	5037	308.29	4
11.75	9998.33	293.014	4		11.75	4623.33	161.283	4
12.0833	10180	227.851	4		12.0833	4180	430.206	4
12.4167	10463.7	231.927	4		12.4167	3906.67	383.737	4
12.75	10686.7	127.249	4		12.75	3733	395.159	4
13.0833	10882	153.717	4		13.0833	3525.33	413.529	4
13.4167	11047.7	311.258	4		13.4167	3436.67	538.294	4
13.75	11184	214.28	4		13.75	3246	673.909	4

## Sheet: h
	Effector PSI				Stimulatory PSI				Chemoattractive PSI
Sub-Cs	1.31	1.9	4.25		0	0	0.88		0.98	0.36	3.29
Opt-Cs	31.62	6.54	15.93		7.66	0	1.03		19.26	6.8	6.26

## Sheet: i
Time	Sub-Cs			Opt-Cs				Sub-Cs			Opt-Cs
1.54223	217.054	202.687	208.9	438.584	326.398		BASAL	85.9326	133.352	38.323	330.409	155.25	117.732
8.37928	219.342	197.652	203.106	438.67	318.635		MAX	104.073	107.219	67.984	574.183	242.572	247.435
15.213	213.127	190.955	196.926	428.316	309.693
22.15	131.261	113.445	59.6915	277.76	181.12
28.9856	95.4747	73.994	46.9493	172.476	102.612
35.8155	87.1871	70.2785	46.5503	136.019	95.9312
42.7389	328.084	335.142	46.3119	731.52	584.98
49.5719	288.463	315.102	41.9324	629.125	564.821
56.4141	272.842	295.664	41.7407	603.705	535.066
63.2721	88.2569	48.8092	37.414	143.455	66.5879
70.0362	62.1811	51.7207	37.9413	112.966	77.6018
76.7999	58.0432	50.3112	36.9024	101.546	74.5965
