# Supplementary material for: Safety, efficacy and determinants of response of allogeneic CD19-specific CAR-NK cells in CD19+ B cell tumors: a phase 1/2 trial
Source: Nat Med. 2024 Jan 18;30(3):772–84. doi: 10.1038/s41591-023-02785-8 (PMC10957466; doi:10.1038/s41591-023-02785-8)
Supplement: Supplementary file 6 — Statistical source data. [file 41591_2023_2785_MOESM6_ESM.xlsx]

## Sheet: b
Sub-Cs	Opt-Cs
30.19	16.25
30.77	20.62
20	7.45
14.58	10.34
45.92	18
29.82	6.67
33.33	14.67
9.18	7.33
23.81	13.33
25.71	12
9.52	6
13.21	18.67
14.56	10.67
33.85
9.65
27.19
25.89
12.26

## Sheet: g
	Sub-Cs										Opt-Cs
EOMES	32.7471	34.7586	27.9457	24.2165	24.3596	26.3664	20.5205	23.0943	26.663		53.5725	48.2477	43.0743	46.1428	47.792	41.0604	42.9917	48.192
TBX21	77.3984	80.048	76.3292	57.4097	84.242	81.9749	55.3043	64.2207	70.0137		116.188	110.826	111.336	117.581	111.483	97.579	105.969	123.991
GZMA	9.22893	8.68966	11.4007	7.71176	11.3625	12.3295	9.17203	10.0854	10.8377		17.3461	14.8264	14.3954	15.7316	18.0803	17.0758	17.0134	15.4194
PFN	27.189	29.7265	22.6624	25.257	37.3169	36.9165	33.715	36.0444	32.1634		53.0491	49.3634	54.8744	58.2723	62.9879	57.5816	58.2469	59.413
