# Supplementary material for: Safety, efficacy and determinants of response of allogeneic CD19-specific CAR-NK cells in CD19+ B cell tumors: a phase 1/2 trial
Source: Nat Med. 2024 Jan 18;30(3):772–84. doi: 10.1038/s41591-023-02785-8 (PMC10957466; doi:10.1038/s41591-023-02785-8)
Supplement: Supplementary file 7 — Statistical source data. [file 41591_2023_2785_MOESM7_ESM.xlsx]

## Sheet: a
TIME	NR																			OR
7	96.06	903.37	1057		568	16603		473	809	2452	68	7314	1485		29	0	339	10227.6	0	7.99		3444.15	39389.8	30.05	74112	167310	24099.1		0	192235	65599	70925	127198	6747	807	4368	9601
28	136.12		371	36		0			0	0	298		364	1566	63	2592.7	5873.65		0	121.11		141.44	213	0	2536.31	46	612		25	0	0	0		830	82442	521	211.87
42			3161.5						0											0							612							119	82442
90															0	0			74.54		777	6176.4	7265.5	612.5	4484.87	388.7			1856.13	94.19		126	0
150																0					22.7	13059	887		479.6	81		0		81.6			0	437
180																			0		22.7	10626.8				41				0
270																					555.8	883.6				2158				0			0
360																										2479.7				0			0
