# Supplementary material for: Safety, efficacy and determinants of response of allogeneic CD19-specific CAR-NK cells in CD19+ B cell tumors: a phase 1/2 trial
Source: Nat Med. 2024 Jan 18;30(3):772–84. doi: 10.1038/s41591-023-02785-8 (PMC10957466; doi:10.1038/s41591-023-02785-8)
Supplement: Supplementary file 8 — Statistical source data. [file 41591_2023_2785_MOESM8_ESM.xlsx]

## Sheet: a
	TROGlow																							TROGhigh
Pre-infusion	8.78261	2.39427	1.8187	1.53455	6.94476	1.84995	3.83416	5.72056	6.28492	8.62896	1.54016	3.80661	1.584	12.5625	6.44397	8.25527	4.73204	4.85202	9.23967	2.12894	7.07612	5.58738	3.60736	1.916	1.72386	6.54841	2.25265	2.5483	2.26887	4.01264	4.94792	1.78607	2.67542	2.48889	5.24164	4.89899
D14	8.04839	4.81074	1.83146	1.30216	6.66837	5.50289	4.87367	5.51151	13.8028	7.19255	2.94955	6.68306	2.02927	14.1418	5.42075	9.1625	7.48953	2.67313	7.93757	8.61157	12.5915	3.75207	5.94149	1.41962	1.46555	1.2322	1.35145	1.60894	1.06877	4.30534	3.45455	1.08485	1.79095	2.03439	1.73882	2.21323

## Sheet: b
OS-TIME	TROGhigh	TROGlow
12	0
12	0
0.97	1
3.97	1
3.13	1
1.27	1
1.43	1
2.5	1
9.7	1
7.8	1
12	0
12	0
12	0
12		0
12		0
12		0
12		0
12		0
12		0
12		0
12		0
12		0
12		0
1.57		1
4.6		1
5.27		1
3.93		1
12		0
12		0
12		0
12		0
12		0
12		0
12		0
12		0
9.93		0

## Sheet: c
PFS-TIME	TROGhigh	TROGlow
12	0
12	0
0.63	1
1.8	1
1.07	1
0.83	1
1.27	1
1.43	1
0.93	1
6.53	1
1.17	1
2.53	1
2.07	1
12		0
12		0
12		0
12		0
12		0
12		0
12		0
12		0
12		0
12		0
0.9		1
7.4		1
4.17		1
6.2		1
1.57		1
2.03		1
0.47		1
0.93		1
1.9		1
4.4		1
1.8		1
0.83		1
2.3		1
