# Supplementary material for: Safety, efficacy and determinants of response of allogeneic CD19-specific CAR-NK cells in CD19+ B cell tumors: a phase 1/2 trial
Source: Nat Med. 2024 Jan 18;30(3):772–84. doi: 10.1038/s41591-023-02785-8 (PMC10957466; doi:10.1038/s41591-023-02785-8)
Supplement: Supplementary file 9 — Statistical source data. [file 41591_2023_2785_MOESM9_ESM.xlsx]

## Sheet: a
IL-1B				IL-6
Baseline	Max post infusion (up to Day 42)	Max after Day 90		Baseline	Max post infusion (up to Day 42)	Max after Day 90
11.06	19.19	2.12		14.96	35.64	0
13.12	13.42	11.25		26.6	1810.44	21.33
0	2.12	8.35		0	0	22.15
0	1.2	10.93		0	4.8	78.04
1.77	11.25	10.03		0	38.83	24.55
1.45	13.34	14.44		0	29.59	52.61
6.42	23.12	1.33		7.6	78.04	19.9
1.87	17.43	17.47		5.73	38.25	16.66
15.86	16.99	11.21		42.32	52.61	39.24
4.14	4.14	5.9		20.08	26.61	94.42
1.37	11.14	4.78		4.31	25.35	38.07
2.71	12.37	6.13		13.41	38.28	81.46
4.92	11.76			22.29	38.28
13.99	14.46			42.33	42.33
10.8	15.85			31	40.66
16.01	16.01			56.38	128.66
11.99	11.99			63.46	166.47
5.05	7.97			19.03	30.06
4.62	4.62			0	0
10.47	18.84			12.96	44.15
1.56	2			21.03	228.57
2.74	3.04			3.01	3.01
	3.86				27.91
0	0			26.29	30.31
9.31	9.31			0.22	20.18
0	11.21			18.17	39.24
40	40			25.13	25.13
28.04	28.04			92.21	385.61
15.2	39.26			0	11.72
	31.34				78.31
10.48	10.48			0	20.4
9.72	17.78			0	81.46
4.63	11.64			19.11	25.45
9	9			39.24	39.24
5.08	14.67			29.13	29.13
7.58	8			0	9

## Sheet: b
IL-15				IFNg				TNFa
Baseline	Max post infusion (up to Day 42)	Max after Day 90		Baseline	Max post infusion (up to Day 42)	Max after Day 90		Baseline	Max post infusion (up to Day 42)	Max after Day 90
21.08	55.65	0		30.92	41.34			10.34	5.49
39.46	34.43	3.89		46.77	284.13			17.38	18.94	20.91
0	0			0.47	18.55			1.95	66.42
0	0	60.09		72.42	83.34	25.56		3.9	59.84	47.61
0	0	15.42		159.28	353.15			9.85	82.29	38.05
0	18.26	33.79		34.99	40.12	111.14		0.2	75.63	64.13
4.55	7.09	1.46		56.04	396.68	62.92		29.97	10.49	62.98
	20.75	38.22		21.45	86.4	48.62		17.92	11.12	55.27
35.4	32.96	70.78		51.45	53.06	30.91		70.44	37.59
0	0	86.26		123.12	117.24	44.31		21.74	29.44
0	0	23.38		12.84	147.18			5.88	37.24	2.58
0	23.62	50.29		19.96	137.37			4.45	24.06
0	0			32.87	81.75	18.52		10.7	37.93
9.47	0			21.1	213.92			24.24	92.99
0	0			13.66	96.36			13.17	135.75
0	0			44.93	71.41			19.22	16.93
28.54	21.26			40.14	674.39			15.07	40.29
26.25	16.53			59.35	615.41			20.24	24.9
16.53	25.91			39.99	59.72			12.31	18.17
7.43	11.88			119.08	164.84			33.01	3.09	66.51
32.75	56.2			54.65	55.62			14.93	9.17
0	0.5			15.97	32.53	326.99		0.77	30.31
7.78	12.14			22.03	13.31			7.66	26.48
	3.03				30.52				72.89
4.57	6.8			47.74	69.14			18.5	86.5
0	21.26			158.42	102.75			59.93	88.11	26.34
0	1.85			36.65	207.63			5.44	72.34
0	0			615.57	254.1	60.16		113.5	27.01	44.17
0	23.02			433.68	225.01			128.15	19.07
0	22.5			263.17	220.92	31.74		104.83	85.57	29.74
	58.59				44.24				20.42
0	7.03			65.86	43.19	24.45		46.68	15.74	60.3
0	34.34			112.93	172.14			34.75	78.92
7.98	8.74			25.79	27.56	27.35		22.88	45.57
10.08	9.04			7.98	13.63			9.06
11.66	0			23.71	281.46			28.76
0	0			133.35	112.07			53.49
