# Supplementary material for: Safety, efficacy and determinants of response of allogeneic CD19-specific CAR-NK cells in CD19+ B cell tumors: a phase 1/2 trial
Source: Nat Med. 2024 Jan 18;30(3):772–84. doi: 10.1038/s41591-023-02785-8 (PMC10957466; doi:10.1038/s41591-023-02785-8)
Supplement: Supplementary file 10 — Statistical source data. [file 41591_2023_2785_MOESM10_ESM.xlsx]

## Sheet: a
	Arginase
Media alone	0	0	0	0	0
NRBC culture	242.826	415.38	284.968	234.838	183.472
	TGFb1
Media alone	0	0	0	0	0
NRBC culture	342.53	294.91	498.04	242.86	117.14
	TGFb2
Media alone	0	0	0	0	0
NRBC culture	39.12	51.35	73.62	52.85	23.67

## Sheet: b
RC	>24hrs					<12hrs
1st	15.05	59.65	39.85	180.4	130.1	0	0	42.9	157.1	140.7
2nd	76.05	189.2	217.9	514.6	464	101.2	85.25	192.9	293.1	82.5
3rd	1586	1736	2787	5850	3941	1295	1601	1394	2540	439.6
4th	2660	5309	5107	7251	6214	2478	4268	1912	2972	787
