# Supplementary material for: Safety, efficacy and determinants of response of allogeneic CD19-specific CAR-NK cells in CD19+ B cell tumors: a phase 1/2 trial
Source: Nat Med. 2024 Jan 18;30(3):772–84. doi: 10.1038/s41591-023-02785-8 (PMC10957466; doi:10.1038/s41591-023-02785-8)
Supplement: Supplementary file 11 — Statistical source data. [file 41591_2023_2785_MOESM11_ESM.xlsx]

## Sheet: a
Sub-Cs	Opt-Cs
63.26	62.28
43.33	22.72
49	38.64
66.45	63
50.69	35.5
41.63	41.63
50.16	62.16
54.83	65.19
66.21	91.82
46.77	92.54
84.7	71.98
82.99	71.98
85.95	84.76
81.89	79.85
76.51	92.36
83.87	78.64
80.89
82.68
73.7
73.7
91.32

## Sheet: b
	Sub-Cs																					Opt-Cs
Day 7	2.75	18	67.9286	24.7273	6.75	8.07843	10.6	55.4545	8.58	6.71795	0.802778	7.43089	3.98539	2.01679	6.13636	4.07717	10.6119	3.68465	8.71875	8.71875	12.1667	5.4375	7.20833	18.6087	98	9.53571	21.7358	4.17391	21.1429	4.40845	3.50227	7.70073	7.70073	5.375	3.59722	7.56164	13.6923
Day 15	132.75	29.2857	136.286	224.727	348.336	247.918	282.939	74.9307	160.063	184.697	19.4278	115.202	152.555	56.2668	143.511	101.827	187.154	204.976	75.9479	75.9479	170.583	203.771	120.833	208.009	175.857	469.469	128.664	50.5668	123.589	104.658	121.086	131.451	131.451	61.875	131.056	182.895	121.776

## Sheet: d
	Sub-NT-NK				Opt-NT-NK
Day 7	16.72	1.848	15	7	25.6	21.24	40	19
Day 14	49.52	26.718	54.66	45.66	67.6	69.96	88	63.6
Day 21	72.57	51.008	91.26	72.26	96.6	99.82	125	97.75

## Sheet: e
	Opt-NT-NK				Sub-NT-NK				ACU
TIME	MEAN	SD	N	TIME	MEAN	SD	N		Sub-NT-NK	Opt-NT-NK
0	337.1	251.464	10	0	621.4	225.96	10		15446	11812
0.166667	290.6	222.515	10	0.166667	523.6	202.335	10		17031	13040
0.333333	270.2	220.052	10	0.333333	476.2	204.601	10		19603	9479
0.5	223.6	177.915	10	0.5	406.3	180.588	10
0.666667	177.8	151.302	10	0.666667	348.4	167.862	10
0.833333	153.1	143.521	10	0.833333	288.3	151.727	10
1	125	112.303	10	1	265.8	149.524	10
1.16667	106.4	98.4989	10	1.16667	237.3	140.161	10
1.33333	93.8	89.1339	10	1.33333	245.2	143.779	10
1.5	85	88.266	10	1.5	250.6	158.646	10
1.66667	81.8	90.5585	10	1.66667	269.6	182.571	10
1.83333	86.5	99.1422	10	1.83333	304.1	213.328	10
2.08333	773	131.184	10	2.08333	1040.5	163.366	10
2.25	728.5	197.469	10	2.25	1142.9	225.761	10
2.41667	694	229.085	10	2.41667	1122.2	366.607	10
2.58333	656	236.54	10	2.58333	1033.4	451.652	10
2.75	592.3	251.744	10	2.75	984.1	492.092	10
2.91667	583.9	297.763	10	2.91667	977.9	553.788	10
3.08333	567.1	354.593	10	3.08333	1029.5	641.155	10
3.25	580.2	372.037	10	3.25	1122.9	755.254	10
3.41667	626.6	390.863	10	3.41667	1269.6	872.169	10
3.58333	650.6	433.982	10	3.58333	1551.5	1083	10
3.75	659.7	432.152	10	3.75	1803.1	1266.53	10
3.91667	1104.7	969.08	10	3.91667	2342.6	2132.94	10
4.08333	939.4	772.175	10	4.08333	2168.3	2134.2	10
4.25	1045.6	997.428	10	4.25	2611.6	2604.39	10
4.41667	1119.4	1103.53	10	4.41667	3016	2980.03	10
4.58333	1229.6	1275.29	10	4.58333	3290.7	3157.88	10
4.75	1313.5	1415.44	10	4.75	3478.7	3323.09	10
4.91667	1410.9	1513.3	10	4.91667	3649.6	3412.74	10
5.08333	1526.5	1619.65	10	5.08333	3782.5	3398.43	10
5.25	1670.9	1764.33	10	5.25	3926.3	3386.34	10
5.41667	1787.3	1892.2	10	5.41667	3993	3287.18	10
5.58333	1913.6	1952.45	10	5.58333	4129.8	3153.75	10
5.75	2013.5	2032.93	10	5.75	4123.7	3099.48	10
6	2902.5	1186.84	10	6	4887.5	2399.86	10
6.16667	2645.7	1161.99	10	6.16667	4884.5	2535.99	10
6.33333	2575.9	1265.92	10	6.33333	5010.2	2674.58	10
6.5	2534.6	1301.97	10	6.5	5081.1	2711.38	10
6.66667	2549.4	1307.36	10	6.66667	5128.3	2705.5	10
6.83333	2577.1	1326.29	10	6.83333	5132.9	2682.55	10
7	2596.8	1313.49	10	7	5152.3	2617.61	10
7.16667	2556.6	1317.42	10	7.16667	5136.9	2556.71	10
7.33333	2557.9	1288.9	10	7.33333	5096.9	2429.31	10
7.5	2558.6	1259.62	10	7.5	5080.2	2302.43	10
7.66667	2561.7	1198.54	10	7.66667	5027.2	2180.99	10
7.83333	2574.9	1200.94	10	7.83333	5061.6	2111.59	10

## Sheet: g
	Effector PSI			Stimulatory PSI			Chemoattractive PSI
Sub-Cs	46.6	31.94	29.42	13.05	9.73	12.95	20.03	12.24	6.57
Opt-Cs	147.07	40.26	81.4	87.45	8.16	30.72	19.96	19.23	41.39

## Sheet: h
TIME	Sup-NT-NK			Opt-NT-NK				Sub-NT-NK			Opt-NT-NK
1.54223	96.8989	88.4661	121.666	150.14	211.533		BASAL	59.4402	67.1271	25.7969	131.848	103.262	60.8661
8.37928	94.9115	87.2581	115.72	146.812	207.977		MAX	101.278	75.8093	61.5611	217.433	199.258	118.861
15.213	90.185	84.5572	110.892	141.508	199.414
22.15	64.2893	67.2805	72.148	94.1967	160.117
28.9856	60.9956	67.536	57.6033	65.1129	117.248
35.8155	59.8265	66.7604	55.5146	60.097	97.7734
42.7389	114.484	92.9969	154.469	205.639	286.978
49.5719	102.348	54.0133	138.737	202.248	282.812
56.4141	97.1729	39.4439	128.853	198.609	275.095
63.2721	36.0832	28.8108	36.0364	39.1959	63.7026
70.0362	28.044	28.4768	36.7811	42.0871	60.6891
76.7999	27.7634	28.0984	37.2949	40.9719	56.6867
