# Supplementary material for: Safety, efficacy and determinants of response of allogeneic CD19-specific CAR-NK cells in CD19+ B cell tumors: a phase 1/2 trial
Source: Nat Med. 2024 Jan 18;30(3):772–84. doi: 10.1038/s41591-023-02785-8 (PMC10957466; doi:10.1038/s41591-023-02785-8)
Supplement: Supplementary file 12 — Statistical source data. [file 41591_2023_2785_MOESM12_ESM.xlsx]

## Sheet: b
Sub-Cs	Opt-Cs
1.32871	1.31773
1.32876	1.31738
1.32866	1.33047
1.31585	1.33065
1.31729	1.33453
1.32738	1.33458
1.32793	1.33521
1.3273	1.33511
1.32564	1.33508
1.32571	1.33844
1.32518	1.33836
1.31547	1.33851
1.3161	1.33014
1.3157	1.33019
	1.32971
	1.33511
	1.33508
	1.33523
