# Supplementary material for: Safety, efficacy and determinants of response of allogeneic CD19-specific CAR-NK cells in CD19+ B cell tumors: a phase 1/2 trial
Source: Nat Med. 2024 Jan 18;30(3):772–84. doi: 10.1038/s41591-023-02785-8 (PMC10957466; doi:10.1038/s41591-023-02785-8)
Supplement: Supplementary file 13 — Statistical source data. [file 41591_2023_2785_MOESM13_ESM.xlsx]

## Sheet: b
Opt-Cs					Sub-Cs
876.6	35.5	565.95	752.59		0.44	0.48	0.24	0.08	0.09

## Sheet: c
	Opt-Cs					Sub-Cs
NK	1521.76	330.9	486.13	11541.5		21.54	1.3	24.46	24.42	6.47
	Raji only					Opt-Cs					Sub-Cs
RAJI	582.45	340.8	1690.07	435.87		11.89	3.98	21.2	2.14		104.36	92.71	45.84	34.54	12.62

## Sheet: f
TIME	Raji alone					Raji +CAR19 NK (Opt-Cs)					Raji +CAR19 NK (Sub-Cs)
1	583000	504000	506000	590000	570000	930000	954000	900000	951000	934000	776000	814000	758000	887000	918000
7	1870000	3020000	2140000	2000000	3140000	1460000	1430000	1420000	1420000	1460000	1410000	1320000	1090000	1420000	1400000
14	1140000000	926000000	835000000	775000000	555000000	2200000	1320000	1320000	1460000	1440000	176000000	92500000	38500000	110000000	42600000
21		2410000000	2180000000	2180000000	1830000000	13100000	2100000	2070000	2110000	1800000	654000000	226000000	454000000	189000000	541000000
28						98720000	1442000	736100	2083000	878300	1550000000	1070000000	1600000000	1040000000

## Sheet: g
Days post infusion NKs	Raji only	Raji + CAR NK (Sub-Cs)	Raji + CAR NK (Opt-Cs)
19	1
20	1
20	1
20	1
20	1
70			0
70			0
70			0
70			0
70			0
31		1
29		1
27		1
27		1
25		1
32		1
57		1
42		1
49		1
65		1
32			1
70			0
70			0
70			0
70			0

## Sheet: i
TIME	MM1S only					MM1S +CAR NK (Opt-Cs)					MM1S +CAR NK (Sub-Cs)
-3	2460	2290	4740	3750	3530	4130	3780	4700	2850	3430	4310	5150	4190	4050	2900
4	2610	3050	2810	3200	3740	1160	758	1220	1200	1080	1300	1050	1410	1550	1450
15	25500	31500	26500	23200	18200	1030	838	1234	1080	798	2900	2507	2740	1800	1970
22	219000	855000	159000	318000	355000	3314	5800	3669	6050	4410	17000	17000	27000	10990	15800
29	2230000	3360000	1710000	2320000	2320000	10600	16400	51100	11700	12800	108000	59500	398000	62200	70500
36	5010000		3970000	4490000	4620000	68160	8070	184000	102000	16100	1180000	676000	1280000	493000	975000
43						444000		1120000	840000	238000	2760000			3370000
51								2150000	1340000	1090000
56								3940000	3450000	2260000

## Sheet: j
Days post infusion NKs	MM1S only	MMIS + CAR70 NK (Sub-Cs)	MMIS + CAR70 NK (Opt-Cs)
37	1
35	1
39	1
37	1
37	1
49			1
42			1
57			1
63			1
63			1
47		1
42		1
42		1
49		1
42		1

## Sheet: k
	Opt-Cs					Sub-Cs
Day 10	11.1	32.8	10.1	14.7	20.1	6.5	3.2	3	2	5.2
Day 20	89.6	79	54.9	116.4	128.9	7.9	10.7	7.7	4.5	4.4

## Sheet: l
MM1S only					Opt-Cs					Sub-Cs
65.4	77.6	72.3	44.2	71.3	4.32	18.6	2.21	1.16		27.1	18.7	20.6	41.4	11.1

## Sheet: n
TIME	SKOV3 only					SKOV3 +CAR NK (Opt-Cs)					SKOV3 +CAR NK (Sub-Cs)
-3	318000000	133000000	1040000000	673000000		1050000000	1240000000	985000000	1410000000		825000000	450000000	449000000	612000000
6	1240000000	944000000	1370000000	1300000000		1050000000	1240000000	715000000	554000000		1460000000	1790000000	1460000000	823000000
13	1060000000	1350000000	2540000000	1980000000		694000000	847000000	408000000	1020000000		1420000000	352000000	333000000	3580000000
20	1690000000	1350000000	3700000000	3790000000		651000000	1150000000	602000000	962000000		1430000000	575000000	1100000000	4620000000
27	2020000000	428000000	4560000000	6010000000		425000000	774000000	524000000	1230000000		2670000000	542000000	1200000000	2020000000
34	3070000000	4000000000	10400000000	7080000000		2310000000	395000000	144000000	180000000		2360000000	273000000	1370000000	10100000000
41	8130000000	3830000000	20400000000	25300000000		1810000000	411000000	616000000	930000000		3670000000	460000000	1410000000	18600000000
48	25100000000	6630000000	58200000000	34400000000		2480000000	1900000000	1240000000	1520000000		6120000000	589000000	6180000000	31900000000
54	67900000000		99200000000	70000000000		2610000000	572000000	2150000000	1090000000		14100000000	1230000000	15200000000	50900000000
61	151000000000		297000000000	154000000000		3780000000	978000000	4040000000	885000000		18700000000	6540000000	18800000000	144000000000

## Sheet: o
Days post infusion NKs	SKOV3 only	SKOV3 + CAR-NK (Sub-Cs)	SKOV3 + CAR-NK (Opt-Cs)
48	1
62	1
68	1
68	1
120			1
132			1
132			1
140			1
93		1
97		1
108		1
121		1
